# Supplementary material for: Self-organised criticality in the evolution of a thermodynamic model of rodent thermoregulatory huddling
Source: PLoS Comput Biol. 2017 Jan 31;13(1):e1005378. doi: 10.1371/journal.pcbi.1005378 (PMC5308865; doi:10.1371/journal.pcbi.1005378)
Supplement: S1 Code — Contains i) a standalone python script for recreating Fig 1, ii) an efficient c++ implementation of the evolutionary algorithm using the Monte Carlo huddling model for generating the data from which Figs 2–4 can be recreated, and iii) an efficient c++ implementation of the evolutionary algorithm using the agent-based huddling model for generating the data from which Figs 5–7 can be recreated. Please consult the README.txt files first for instructions about building, running, and analysing the models. (ZIP) [file pcbi.1005378.s001.zip]

Archive with 25 entries (18 files):
- S1_Code/
- S1_Code/Wilson2017AgentBasedModel/
- S1_Code/Wilson2017AgentBasedModel/.DS_Store
- __MACOSX/
- __MACOSX/S1_Code/
- __MACOSX/S1_Code/Wilson2017AgentBasedModel/
- __MACOSX/S1_Code/Wilson2017AgentBasedModel/._.DS_Store
- S1_Code/Wilson2017AgentBasedModel/extract.py
- __MACOSX/S1_Code/Wilson2017AgentBasedModel/._extract.py
- S1_Code/Wilson2017AgentBasedModel/model.cpp
- __MACOSX/S1_Code/Wilson2017AgentBasedModel/._model.cpp
- S1_Code/Wilson2017AgentBasedModel/README.txt
- __MACOSX/S1_Code/Wilson2017AgentBasedModel/._README.txt
- S1_Code/Wilson2017Figure1.py
- __MACOSX/S1_Code/._Wilson2017Figure1.py
- S1_Code/Wilson2017MonteCarloModel/
- S1_Code/Wilson2017MonteCarloModel/.DS_Store
- __MACOSX/S1_Code/Wilson2017MonteCarloModel/
- __MACOSX/S1_Code/Wilson2017MonteCarloModel/._.DS_Store
- S1_Code/Wilson2017MonteCarloModel/extract.py
- __MACOSX/S1_Code/Wilson2017MonteCarloModel/._extract.py
- S1_Code/Wilson2017MonteCarloModel/model.cpp
- __MACOSX/S1_Code/Wilson2017MonteCarloModel/._model.cpp
- S1_Code/Wilson2017MonteCarloModel/README.txt
- __MACOSX/S1_Code/Wilson2017MonteCarloModel/._README.txt
