# Supplementary material for: Self-organised criticality in the evolution of a thermodynamic model of rodent thermoregulatory huddling
Source: PLoS Comput Biol. 2017 Jan 31;13(1):e1005378. doi: 10.1371/journal.pcbi.1005378 (PMC5308865; doi:10.1371/journal.pcbi.1005378)
Supplement: S1 Code — Contains i) a standalone python script for recreating Fig 1, ii) an efficient c++ implementation of the evolutionary algorithm using the Monte Carlo huddling model for generating the data from which Figs 2–4 can be recreated, and iii) an efficient c++ implementation of the evolutionary algorithm using the agent-based huddling model for generating the data from which Figs 5–7 can be recreated. Please consult the README.txt files first for instructions about building, running, and analysing the models. (ZIP) [file pcbi.1005378.s001.zip › S1_Code/Wilson2017AgentBasedModel/extract.py]

'''
    Supplement to Wilson, SP (2017) PLoS Computational Biology. Written in python. Once a model has been run and a .txt file created, use a script like this to read the data from the text file, sort the data based on fitness, and plot the results. This script generates two example figures. Requires numpy and pylab libraries to be installed. Run using e.g. "python extract.py test.txt"
'''

import sys
import numpy as np

filename = sys.argv[1] # e.g. run: "python extract.py test.txt"

# extract data from long list
N = 12
data = np.fromfile(filename,count=-1,sep=',')
T = int(np.floor(len(data)/(N*4+3)))
data = data[0:(T*(N*4+3))]
data = data.reshape([T,N*4+3])

Huddling = data[:,-2]
PupFlow  = data[:,-1]

data = data[:,0:-3].reshape([T,N,4])
    
G = data[:,:,0]
K = data[:,:,1]
B = data[:,:,2]
F = data[:,:,3]

# sort agents by fitness (ascending)
Gsorted = np.zeros([T,12])
Ksorted = np.zeros([T,12])
Bsorted = np.zeros([T,12])
Fsorted = np.zeros([T,12])
for t in range(T):
    i = np.argsort(F[t,:])
    Gsorted[t] = G[t,i]
    Ksorted[t] = K[t,i]
    Bsorted[t] = B[t,i]
    Fsorted[t] = F[t,i]


# example plots

import pylab as pl

Fig1 = pl.figure()
f1 = Fig1.add_subplot(311)
f1.plot(Fsorted[:,1:],'k.')
f1.set_ylabel('fitness')
f2 = Fig1.add_subplot(312)
f2.plot(Gsorted[:,1],'-')
f2.set_ylabel('G_min')
f3 = Fig1.add_subplot(313)
f3.hist(Gsorted[:,1])
f3.set_ylabel('histogram (G_min)')

Fig2 = pl.figure()
f1 = Fig2.add_subplot(211)
f1.plot(Huddling)
f1.set_ylabel('huddling')
f2 = Fig2.add_subplot(212)
f2.plot(PupFlow)
f2.set_ylabel('pup flow')
pl.show()
