# Supplementary material for: Self-organised criticality in the evolution of a thermodynamic model of rodent thermoregulatory huddling
Source: PLoS Comput Biol. 2017 Jan 31;13(1):e1005378. doi: 10.1371/journal.pcbi.1005378 (PMC5308865; doi:10.1371/journal.pcbi.1005378)
Supplement: S1 Code — Contains i) a standalone python script for recreating Fig 1, ii) an efficient c++ implementation of the evolutionary algorithm using the Monte Carlo huddling model for generating the data from which Figs 2–4 can be recreated, and iii) an efficient c++ implementation of the evolutionary algorithm using the agent-based huddling model for generating the data from which Figs 5–7 can be recreated. Please consult the README.txt files first for instructions about building, running, and analysing the models. (ZIP) [file pcbi.1005378.s001.zip › S1_Code/Wilson2017AgentBasedModel/model.cpp]

/*
 Supplement to Wilson, SP (2017) PLoS Computational Biology.
 Implementation of the agent-based huddling model written in c++.
 This script should be compiled using e.g., "g++ -o model model.cpp" from the command line.
 Evolve N=12 agents at T_A=10 degrees with alpha=3.0 for 10000 generations using e.g., "./model 12 10.0 3.0 10000 1 test.txt".
 */

#include <math.h>
#include <vector>
#include <fstream>
#include <iostream>
#include <sstream>
#include <stdlib.h>
#include <time.h>
using namespace std;

double randDouble(void);
vector<vector<int> > graph(vector<vector<bool> >);

int main(int argc, char** argv){
    
    // seed random number generator using current clock time (i.e., a different simulation each time)
    srand(time(NULL));
    
    if(argc<7){
        cout<<
        "Please supply number of agents, ambient temperature, alpha, generations, whether to evolve (1) or not (0), and filename.txt; e.g., './model 12 10.0 3.0 10000 1 test.txt' for the model reported by Wilson (2017)."
        <<endl;
        return 0;
    }
    
    
    // Supplied model parameters
    int N = stoi(argv[1]);                  // number of agents
    double Ta = stod(argv[2]);              // ambient temperature
    double alpha = stod(argv[3]);           // fitness weighting
    int Generations = stoi(argv[4]);        // number of generations
    bool evolve = (bool)stoi(argv[5]);      // whether to evolve (set to 0 to reproduce Figure 5)
    
    // logfile
    std::stringstream ss;
    ss<<argv[6];
    ofstream logfile;
    logfile.open(ss.str().c_str(),ios::out|ios::app);
    
    // Preset model parameters
    int n = 1000;                           // number of sensors (per agent)
    int t1 = 1000;                          // number of iterations of huddling dynamics (within generation; NOTE: set to 10000 if reproducing Figure 5)
    int t0 = 200;                           // start time for averaging (within generation)
    double r = 1.0;                         // radius of circular agent
    double ra = 10.*r;                      // arena radius
    double Gmax = 5.0;                      // metabolic rates in range 0, Gmax
    double Kmax = 5.0;                      // thermal (contact) conductances in range 0, Kmax
    double k1 = 1.0;                        // thermal conductance (rate of heat exchange with environment)
    double V = 0.3;                         // forward velocity
    double Vr = 200.;                       // rotation velocity
    double sigma = -1./100.;                // constant for sensor/motor mapping
    double Tp = 37.;                        // preferred body temperature
    double dt = 0.05;                       // integration time constant
    
    // Evolvable thermal variables
    vector<double> G (N);
    vector<double> K2 (N);
    
    for(int i=0;i<N;i++){
        G[i] = randDouble()*Gmax;
    }
    for(int i=0;i<N;i++){
        K2[i] = randDouble()*Kmax;
    }
    
    // Agent-based geometric variables
    vector <double> x(N,0.);                // x location for N agents
    vector <double> y(N,0.);                // y location for N agents
    vector <double> theta(N,0.);            // orientation for N agents
    vector <vector <int> > LR (N);          // label sensors as on the left (1) or right (0)
    vector <vector <double> > tau (N);      // temperature sensors
    vector <vector <double> > DK (N);       // distance of taxel from nearest pup
    
    for(int i=0;i<N;i++){
        LR[i].resize(n);
        tau[i].resize(n);
        DK[i].resize(n);
    }
    
    // Agent-based thermal variables
    vector<double> TL (N);
    vector<double> TR (N);
    vector<double> Tc (N);
    vector<double> Tb (N);
    vector<double> TbSum (N);
    vector<double> A(N);
    
    // Location of thermometers on agent circumference
    vector <double> xk(n);
    vector <double> yk(n);
    vector <double> phik(n);
    for(int k=0;k<n;k++){
        double Phi = (double)k*2.*M_PI/(double)n-M_PI;
        phik[k] = Phi;
        xk[k] = r*cos(Phi);
        yk[k] = r*sin(Phi);
    }
    
    // Misc simulation constants (pre-computed for speed)
    double over2pi = 1.0/(2.*M_PI);
    double overdn = 1.0/double(n);
    double overdN = 1.0/double(N);
    double piOver2 = M_PI*0.5;
    double r2 = r*r;
    double r2x4 = 4.*r2;
    double nnorm = 1.0/(double(n)*2.);
    double norm = 1.0/((double)(t1-t0));
    double normOverDt = norm/dt;
    
    
    /*
     START OF MAIN SIMUALTION
     */
    
    
    // OUTER LOOP ITERATES OVER EVOLUTIONARY GENERATIONS
    for(int g=0;g<Generations;g++){
        
        // printout of progress
        if(!(g%100)){
            cout<<"Generation: "<<g<<"/"<<Generations<<endl;
        } else {
            cout<<"."<<flush;
        }
        
        // Reset positions and orientations
        for (int i=0;i<N;i++){
            double theta_init = randDouble()*M_PI*2.;
            double rho_init = randDouble()*r;
            x[i] = rho_init*cos(theta_init);
            y[i] = rho_init*sin(theta_init);
            theta[i] = (randDouble()-0.5)*2.*M_PI;
            Tb[i] = Tp;
            TbSum[i] = 0.;
        }
        
        // Reset metrics
        double huddling = 0.;
        double groups = 0.;
        vector<double> Adifference(N,0.);
        vector<double> Aprevious(N,0.);
        
        // INNER LOOP ITERATES HUDDLING TIMESTEPS WITHIN A GENERATION
        for(int t=0;t<t1;t++){
            
            // Compute distances between agents; where overlapping set sensor to T_B of contacting agent
            double dOver2r, phi, dx, dy, dkx, dky, dk2;
            for(int i=0;i<N;i++){
                for(int k=0;k<n;k++){
                    DK[i][k] = 1e9;
                    tau[i][k] = Ta;
                }
                for(int j=0;j<N;j++){
                    if(i!=j){
                        dx = x[j]-x[i];
                        dy = y[j]-y[i];
                        if(dx*dx+dy*dy<=r2x4){
                            for(int k=0;k<n;k++){
                                dkx = x[j]-(x[i]+xk[k]);
                                dky = y[j]-(y[i]+yk[k]);
                                dk2 = dkx*dkx+dky*dky;
                                if(dk2 < r2 && dk2 < DK[i][k]){
                                    DK[i][k]=dk2;
                                    tau[i][k]=Tb[j];
                                }
                            }
                        }
                    }
                }
            }
            
            // Compute contact temperatures T_C and exposed areas A
            for(int i=0;i<N;i++){
                Tc[i]=0.;
                int contact = 0;
                for(int k=0;k<n;k++){
                    if(DK[i][k] < 1e9){
                        Tc[i] += tau[i][k];
                        contact++;
                    }
                }
                if(contact){
                    Tc[i] /= (double)contact;
                    A[i] = 1.-((double)contact*overdn);
                } else {
                    Tc[i] = 0.;
                    A[i] = 1.;
                }
            }
            
            // Use theta to assign sensors to Left or Right of body and average
            for(int i=0;i<N;i++){
                TL[i]=0.;
                TR[i]=0.;
                for(int k=0;k<n;k++){
                    LR[i][k]=(int)(M_PI-fabs(M_PI-fabs(fmod(theta[i]+piOver2,2.*M_PI)-phik[k]))<piOver2);
                    if(LR[i][k]){
                        TL[i] += tau[i][k];
                    } else {
                        TR[i] += tau[i][k];
                    }
                }
                TL[i] *= nnorm;
                TR[i] *= nnorm;
            }
            
            
            // Update body temperatures
            for(int i=0;i<N;i++){
                Tb[i] += (K2[i]*(1.-A[i])*(Tc[i]-Tb[i])-k1*A[i]*(Tb[i]-Ta)+G[i])*dt;
            }
            
            // Rotate and move agents forwards and enforce circular boundary
            for(int i=0;i<N;i++){
                
                double sR = 1./(1.+exp(sigma*(Tp-Tb[i])*TR[i]));
                double sL = 1./(1.+exp(sigma*(Tp-Tb[i])*TL[i]));
                
                theta[i] += atan(Vr*(sL-sR)/(sL+sR))*dt;
                
                x[i] += cos(theta[i])*V*dt;
                y[i] += sin(theta[i])*V*dt;
                
                double rho = sqrt(x[i]*x[i]+y[i]*y[i]);
                if((rho+r)>=ra){
                    x[i] += (ra-rho-r)*x[i]/rho*dt;
                    y[i] += (ra-rho-r)*y[i]/rho*dt;
                }
                
            }
            
            // spring contacting agents away from each other
            
            vector<vector<bool> > touching(N);
            for(int k=0;k<N;k++){
                touching[k].resize(N);
            }
            vector<double> vx(N,0.);
            vector<double> vy(N,0.);
            double dx2, dy2, d2, f;
            for(int i=0;i<N;i++){
                for(int j=0;j<N;j++){
                    if(i!=j){
                        dx2 = x[j]-x[i];
                        dy2 = y[j]-y[i];
                        d2 = dx2*dx2+dy2*dy2;
                        if((d2<=r2x4)){
                            f = fmin(r-sqrt(d2)*0.5,r)/sqrt(d2);
                            vx[j] += f*dx2;
                            vy[j] += f*dy2;
                            touching[i][j]=true;
                        }
                    }
                }
            }
            for(int i=0;i<N;i++){
                x[i] += vx[i]*dt;
                y[i] += vy[i]*dt;
            }
            
            // increment huddling metrics
            if(t>=t0){
                
                for(int i=0;i<N;i++){
                    TbSum[i] += Tb[i];
                }
                double hud = 0.;
                for(int i=0;i<N;i++){
                    hud += 1.-A[i];
                }
                hud *= overdN;
                for(int i=0;i<N;i++){
                    Adifference[i] += fabs(A[i]-Aprevious[i]);
                    Aprevious[i] = A[i];
                }
                huddling += hud;
                
                /* 
                 UNCOMMENT THE FOLLOWING LINE TO LOG GROUP SIZES (NOTE: SLOWS ALGORITHM CONSIDERABLY)
                 */
                
                // groups += (double)(graph(touching).size());
            }
            
        }
        
        huddling *= norm;
        groups *= norm;
        
        double pupFlow = 0.;
        for(int i=0;i<N;i++){
            pupFlow+=Adifference[i]*normOverDt;
        }
        pupFlow*=overdN;
        
        // identify least fit agent and log metrics
        int runt = 1e9;
        double minF = 1e9;
        for(int i=0;i<N;i++){
            double TbAvg = TbSum[i]*norm;
            double F = -(fabs(TbAvg-Tp) + alpha*G[i]);
            if(F<minF){
                minF = F;
                runt = i;
            }
            logfile<<G[i]<<","<<K2[i]<<","<<TbAvg<<","<<F<<",";
        }
        logfile<<groups<<","<<huddling<<","<<pupFlow<<",";
        
        // replace thermal physiology of least fit
        if (evolve){
            G[runt] = randDouble()*Gmax;
            K2[runt] = randDouble()*Kmax;
        }
    }
    
    logfile.close();
    
    return 0;
};


double randDouble(void){
    /* 
     Returns a random double from the uniform distribution in the range 0 to 1
     */
    return ((double) rand())/(double)(RAND_MAX);
}


vector<vector<int> > graph(vector<vector<bool> > agg){
    
    /* 
     agg should be an N by N matrix of false. Set agg[i][j] to true if agent i and j are connected. graph returns a vector of vectors each corresponding to groups of connected agents, populated with the indices of agents in each group.
     */
    
    int N = agg.size();
    
    vector<vector<int> > conn;
    vector<int> con (2,0);
    for(int i=0;i<N;i++){
        for(int j=0;j<N;j++){
            if(agg[i][j]){
                con[0]=i;
                con[1]=j;
                conn.push_back(con);
            }
        }
    }
    
    vector<vector<int> > graph;
    int a, b, Ain, Bin;
    bool nov, ain, bin;
    for(int k=0;k<conn.size();k++){
        a = conn[k][0];
        b = conn[k][1];
        if(a != b){
            // reset flags
            Ain = -1;
            Bin = -1;
            nov = true;
            // check if conn k is in the graph
            int I = graph.size();
            for(int i=0;i<I;i++){
                ain = false;
                bin = false;
                int J = graph[i].size();
                for(int j=0;j<J;j++){
                    if(a == graph[i][j]){
                        ain = true;
                        Ain = i;
                    }
                    if(b == graph[i][j]){
                        bin = true;
                        Bin = i;
                    }
                }
                if(ain && !bin){
                    graph[i].push_back(b);
                }
                if(!ain && bin){
                    graph[i].push_back(a);
                }
                if(ain||bin){
                    nov=false;
                }
            }
            // Add a new group
            if(nov){
                graph.push_back(conn[k]);
            }
            // Join two existing groups
            if(Ain>-1 && Bin>-1 && Ain!=Bin){
                graph[Ain].pop_back();
                graph[Bin].pop_back();
                for(int l=0;l<graph[Bin].size();l++){
                    graph[Ain].push_back(graph[Bin][l]);
                }
                graph.erase(graph.begin()+Bin);
            }
        }
    }
    
    for(int k=0;k<N;k++){
        bool isolated = true;
        int I = graph.size();
        for(int i=0;i<I;i++){
            int J = graph[i].size();
            for(int j=0;j<J;j++){
                if(k==graph[i][j]){
                    isolated = false;
                    //break;
                }
            }
        }
        if(isolated){
            vector<int> isolate(1,k);
            graph.push_back(isolate);
        }
    }
    
    // sort by descending group size
    vector<vector<int> > graphSorted;
    while(graph.size()){
        int maxVal = 0;
        int maxInd = 0;
        for(int i=0;i<graph.size();i++){
            if(graph[i].size()>maxVal){
                maxVal = graph[i].size();
                maxInd = i;
            }
        }
        graphSorted.push_back(graph[maxInd]);
        graph.erase(graph.begin()+maxInd);
    }
    
    return graphSorted;
}
