# Supplementary material for: Self-organised criticality in the evolution of a thermodynamic model of rodent thermoregulatory huddling
Source: PLoS Comput Biol. 2017 Jan 31;13(1):e1005378. doi: 10.1371/journal.pcbi.1005378 (PMC5308865; doi:10.1371/journal.pcbi.1005378)
Supplement: S1 Code — Contains i) a standalone python script for recreating Fig 1, ii) an efficient c++ implementation of the evolutionary algorithm using the Monte Carlo huddling model for generating the data from which Figs 2–4 can be recreated, and iii) an efficient c++ implementation of the evolutionary algorithm using the agent-based huddling model for generating the data from which Figs 5–7 can be recreated. Please consult the README.txt files first for instructions about building, running, and analysing the models. (ZIP) [file pcbi.1005378.s001.zip › S1_Code/Wilson2017AgentBasedModel/README.txt]

Supplement to Wilson, SP (2017) PLoS Computational Biology. 

model.cpp: Implementation of the agent-based huddling model written in c++. This script should be compiled using e.g., "g++ -o model model.cpp" from the command line. Evolve N=12 agents at T_A=10 degrees with alpha=3.0 for 10000 generations using e.g., "./model 12 10.0 3.0 10000 1 test.txt". Alternatively, the model can be run with **all** N thermal physiologies substituted at random in each of e.g., 20 generations using the command "./model 12 10.0 3.0 20 0 test.txt”. This procedure can be repeated through a range of ambient temperatures in order to recreate the data behind Fig 5 from the paper.

extract.py: Written in python. Once a model has been run and a .txt file created, use a script like this to read the data from the text file, sort the data based on fitness, and plot the results. This script generates two example figures. Requires numpy and pylab libraries to be installed. Run using e.g. "python extract.py test.txt"
