# Supplementary material for: Self-organised criticality in the evolution of a thermodynamic model of rodent thermoregulatory huddling
Source: PLoS Comput Biol. 2017 Jan 31;13(1):e1005378. doi: 10.1371/journal.pcbi.1005378 (PMC5308865; doi:10.1371/journal.pcbi.1005378)
Supplement: S1 Code — Contains i) a standalone python script for recreating Fig 1, ii) an efficient c++ implementation of the evolutionary algorithm using the Monte Carlo huddling model for generating the data from which Figs 2–4 can be recreated, and iii) an efficient c++ implementation of the evolutionary algorithm using the agent-based huddling model for generating the data from which Figs 5–7 can be recreated. Please consult the README.txt files first for instructions about building, running, and analysing the models. (ZIP) [file pcbi.1005378.s001.zip › S1_Code/Wilson2017Figure1.py]

'''
Supplement to Wilson, SP (2017) PLoS Computational Biology. Written in python. This script generates Figure 1 from the main text, demonstrating the Monte Carlo huddling model. Requires numpy and pylab libraries to be installed.
'''

import numpy as np
import pylab as pl

np.random.seed(1)

N = 12                      # number of agents
Tp = 37.0                   # preferred body temperature
k1 = 0.3                    # thermal conductance
G = np.random.random(N)*5.  # metabolic rate

J = 5000
Ncond = 24
TA = np.linspace(2.,48.,Ncond)
S = np.zeros(Ncond)
H = np.zeros(Ncond)
P = np.zeros(Ncond)
B = np.zeros(Ncond)

for t,Ta in enumerate(TA):
    
    # storage
    n = np.zeros(J)
    h = np.zeros(J)
    Tb = np.zeros(J)
    
    I = np.zeros(N,dtype=int) # group ID's
    
    for j in range(J):

        a = int(np.floor(np.random.rand()*N))
        
        # group sizes
        s = np.zeros(N)
        for i in I:
            s[i] +=1.
    
        # number of groups
        groups = np.where(s)[0]
        Ngroups = len(groups)
        
        # Compute body temperatures
        tb = np.zeros(N)
        for k in range(N):
            tb[k] = Ta + G[k]*s[I[k]]**0.25/k1

        Tb[j] = np.mean(tb)

        # If single group, split one into new group
        if (Ngroups==1):
            I[a]=(I[a]+1)%N

        # If all isolated
        elif(Ngroups==N):
            # pick b randomly from different group
            b=a
            while(I[b]==I[a]):
                b = int(np.floor(np.random.rand()*N))
            I[b] = I[a]
        
        else:
            
            # pick b randomly from different group
            b=a
            while(I[b]==I[a]):
                b = int(np.floor(np.random.rand()*N))

            # set Gibbs sampling threshold
            thresh = 1./(1.+np.exp(-(2.*Tp-(tb[a]+tb[b]))))

            if (np.random.rand()<thresh):

                # all a's become b's
                I[np.where(I==I[a])] = I[b]
            else:
                
                # a to first empty group
                Q = np.zeros(N)
                Q[groups]=1
                I[a] = np.where(Q==0)[0][0]

        n[j] = 1.*Ngroups
        s2 = s[np.where(s>0)]
        h[j] = np.dot(s2,1.-s2**-0.25)/(1.*N)

    S[t] = np.mean(n) 
    H[t] = np.mean(h)
    P[t] = np.std(h)
    B[t] = np.mean(Tb)


# PLOTTING

F = pl.figure()

f = F.add_subplot(221)
f.plot(TA,H,'.-')
f.set_xlabel('T_A')
f.set_ylabel('huddling')

f = F.add_subplot(222)
f.plot(TA,S,'.-')
f.set_xlabel('T_A')
f.set_ylabel('groups')

f = F.add_subplot(223)
f.plot(TA,P,'.-')
f.set_xlabel('T_A')
f.set_ylabel('pup flow')

f = F.add_subplot(224)
f.plot(TA,B,'.-')
f.set_xlabel('T_A')
f.set_ylabel('T_B')

pl.show()
