# Supplementary material for: Self-organised criticality in the evolution of a thermodynamic model of rodent thermoregulatory huddling
Source: PLoS Comput Biol. 2017 Jan 31;13(1):e1005378. doi: 10.1371/journal.pcbi.1005378 (PMC5308865; doi:10.1371/journal.pcbi.1005378)
Supplement: S1 Code — Contains i) a standalone python script for recreating Fig 1, ii) an efficient c++ implementation of the evolutionary algorithm using the Monte Carlo huddling model for generating the data from which Figs 2–4 can be recreated, and iii) an efficient c++ implementation of the evolutionary algorithm using the agent-based huddling model for generating the data from which Figs 5–7 can be recreated. Please consult the README.txt files first for instructions about building, running, and analysing the models. (ZIP) [file pcbi.1005378.s001.zip › S1_Code/Wilson2017MonteCarloModel/model.cpp]

/*
 Supplement to Wilson, SP (2017) PLoS Computational Biology.
 Implementation of the Monte-Carlo huddling model written in c++.
 This script should be compiled using e.g., "g++ -o model model.cpp" from the command line.
 Evolve N=12 agents at T_A=10 degrees with alpha=6.06 for 10000 generations using e.g., "./model 12 10.0 6.06 10000 test.txt".
 */

#include <iostream>
#include <vector>
#include <math.h>
#include <fstream>
#include <sstream>
#include <time.h>

using namespace std;

double randFloat(void){
    return ((double) rand())/(double)RAND_MAX;
}


int main(int argc, char** argv){
    
    srand(time(NULL));
    
    int N = stoi(argv[1]);          // num agents, e.g. 12
    double Ta = stod(argv[2]);      // ambient temperature, e.g. 10.0
    double alpha = stod(argv[3]);   // weighting of G c.f. |Tp-Tb|, e.g. 6.06
    int Gens = stoi(argv[4]);       // generations, e.g. 10000

    // logfile
    std::stringstream ss;
    ss<<argv[5];
    ofstream logfile;
    logfile.open(ss.str().c_str(),ios::out|ios::app);
    
    int t1 = 1000;                  // number of iterations of huddling dynamics

    double k1 = 0.3;                // thermal conductance
    double Gmax = 5.0;              // max value of metabolic rate
    double Tp = 37.;                // preferred temperature
    
    vector<double> G(N);
    for(int i=0;i<N;i++){
        G[i] = randFloat()*Gmax;
    }
    
    for(int t=0;t<Gens;t++){
        
        
        if (!(t%100)){
            cout<<t<<endl;
        }
        
        vector<int> I(N,0); // ID of the group it belongs to
        vector<double> Tb(t1,0.);
        vector<double> F(N,0.);
        
        for(int j=0;j<t1;j++){
            
            bool monte = true;
            
            // group sizes
            vector<int> S(N,0);
            for (int i=0;i<N;i++){
                S[I[i]]++;
            }
            
            // number of groups
            vector<int> groups(0);
            int Ngroups = 0;
            for(int i=0;i<N;i++){
                if(S[i]>0){
                    groups.push_back(i);
                    Ngroups++;
                }
            }
            
            // compute body temperatures
            for (int i=0;i<N;i++){
                Tb[i] = Ta + G[i]*pow((double)S[I[i]],0.25)/k1;
            }
            
            // randomly picked individual
            int a = floor(randFloat()*N);
            
            
            if (Ngroups==1){
                    I[a]=(I[a]+1)%N;
            }
             else if (Ngroups==N){
                    int b=a;
                    while(I[b]==I[a]){
                        b = floor(randFloat()*N);
                    }
                    I[b] = I[a];
            }
            else {
                    int b=a;
                    while(I[b]==I[a]){
                        b = floor(randFloat()*N);
                    }
                    
                    // set Gibbs sampling threshold
                    double thresh = 1./(1.+exp(-(2.*Tp-Tb[a]-Tb[b])));
                    
                    if (randFloat()<thresh){
                        // all a's become b's
                        vector<int> A(0);
                        for(int i=0;i<N;i++){
                            if(I[i]==I[a]){
                                A.push_back(i);
                            }
                        }
                        for(int i=0;i<A.size();i++){
                            I[A[i]] = I[b];
                        }
                    }
                    else {
                        // a to first empty group
                        vector<int> Q(N);
                        for(int i=0;i<Ngroups;i++){
                            Q[groups[i]] = 1;
                        }
                        for(int i=0;i<N;i++){
                            if(Q[i]==0){
                                I[a] = i;
                                break;
                            }
                        }
                    }

            }

            // accumulate |Tb-Tp| for average
            for(int i=0;i<N;i++){
                F[i] += fabs(Tb[i]-Tp);
            }
        }
        
        // compute fitness
        for(int i=0;i<N;i++){
            F[i] = -(F[i]/(1.*t1))-alpha*G[i];
        }
        
        // identify least fit
        double minVal = 1e9;
        int minArg = 0;
        for(int i=0;i<N;i++){
            if(F[i]<minVal){
                minVal = F[i];
                minArg = i;
            }
        }
        
        // log G and F
        for(int i=0;i<N;i++){
            logfile<<G[i]<<","<<F[i]<<",";
        } logfile<<endl;
        
        // replace least fit
        G[minArg] = randFloat()*Gmax;
        
    }
    
    logfile.close();
    return 0;
}
